# Supplementary material for: Investigation of autism-related transcription factors underlying sex differences in the effects of bisphenol A on transcriptome profiles and synaptogenesis in the offspring hippocampus
Source: Biol Sex Differ. 2023 Feb 20;14:8. doi: 10.1186/s13293-023-00496-w (PMC9940328; doi:10.1186/s13293-023-00496-w)
Supplement: Supplementary file 7 — Additional file 7. Biological functions, disorders, and pathways associated with the transcriptional targets of EGR2 that were dysregulated in the female hippocampus predicted by IPA software. Statistical significance was determined using Fisher’s exact test. A p-value < 0.05 was considered significant. [file 13293_2023_496_MOESM7_ESM.xlsx]

## Sheet: Sheet1
Additional file 16. ASD-related TFs and their transcriptional targets were selected for qRT-PCR analysis.
ASD-related TFs	Trascriptional targets
AR	Adnp, Auts2, Cic, Chd2, Dicer1, Elavl2, Esrrb, Kmt2c, Snap25
ESR1	Cic, Chd2
EGR2	Snap25
SOX5	Elavl2, Kat6a, Nfib
YY1	Chd2, Dicer1, Snap25, Smarcc2
