# Supplementary material for: Investigation of autism-related transcription factors underlying sex differences in the effects of bisphenol A on transcriptome profiles and synaptogenesis in the offspring hippocampus
Source: Biol Sex Differ. 2023 Feb 20;14:8. doi: 10.1186/s13293-023-00496-w (PMC9940328; doi:10.1186/s13293-023-00496-w)
Supplement: Supplementary file 9 — Additional file 9. Biological functions, disorders, and pathways associated with the transcriptional targets of KDM5B that were dysregulated in the male hippocampus predicted by IPA software. Statistical significance was determined using Fisher’s exact test. A p-value < 0.05 was considered significant. [file 13293_2023_496_MOESM9_ESM.xlsx]

## Sheet: Sheet1
Additional file 18. Previously published BPA transcriptome studies obtained from NCBI GEO DataSets were used to reanalyze BPA-responsive genes.
No.	Title	Sample type	Sample information		Treatment and hippocampus collection	References
			Sample size	Species
1	Bisphenol a exposure decreases learning ability through the suppression of mitochondrial oxidative phosphorylation in the hippocampus of male mice	Hippocampus	4 BPA and 4 control male hippocampus	Kunming strain mice	Female mice were treated with BPA at 0.01, 0.1, and 1 mg/L via drinking water until weaning. The offspring were treated with the same doses for 9 weeks and hippocampus were obtained for RNA-seq.	Zhang et al., 2022
2	Converging Effects of Three Different Endocrine Disrupters on Sox and Pou Gene Expression in Developing Rat Hippocampus: Possible Role of microRNA in Sex Differences	Hippocampus	7 BPA and 4 control male hippocampus; 4 BPA and 5 female hippocampus	Rattus norvegicus	Female rats were treated with BPA at 5,000 µg/kg·BW 2 weeks before mating, during mating, pregnancy and lactation, until PND 6. Hippocampus of offspring at PND6 were obtained to perform RNA-seq.	Lichtensteige et al., 2021
3	Mice Exposed to Bisphenol A Exhibit Depressive-like Behavior with Neurotransmitter and Neuroactive Steroid Dysfunction	Hippocampus	4 BPA and 4 control male hippocampus	C57BL/6J mice	Female mice were treated with BPA at 50,000 µg/kg·BW two weeks prior to mating, during gestation, and lactation. Hippocampus of mice at 20 week-old were obtained to perform RNA-seq.	Xin et al., 2018
4	Impact of Low Dose Oral Exposure to Bisphenol A (BPA) on the Neonatal Rat Hypothalamic and Hippocampal Transcriptome: A CLARITY-BPA Consortium Study	Hippocampus	4 BPA and 4 control male hippocampus; 4 BPA and 4 control female hippocampus	Sprague-Dawley rats	Female rats were treated with BPA at 2.5 or 2,500 µg/kg·BW from GD6 until the day of parturition (PND0). Hippocampus of offspring at PND0 were obtained to perform RNA-seq.	Arambula et al., 2016
