# Supplementary material for: Investigation of autism-related transcription factors underlying sex differences in the effects of bisphenol A on transcriptome profiles and synaptogenesis in the offspring hippocampus
Source: Biol Sex Differ. 2023 Feb 20;14:8. doi: 10.1186/s13293-023-00496-w (PMC9940328; doi:10.1186/s13293-023-00496-w)
Supplement: Supplementary file 10 — Additional file 10. Biological functions, disorders, and pathways associated with the transcriptional targets of SMAD4 that were dysregulated in the male hippocampus predicted by IPA software. Statistical significance was determined using Fisher’s exact test. A p-value < 0.05 was considered significant. [file 13293_2023_496_MOESM10_ESM.xlsx]

## Sheet: Sheet1
Additional file 19. List of differentially expressed genes in the hippocampus of rodent offspring prenatally/perinatally exposed to BPA from other BPA studies.
Studies and treatment
Zhang et al., 2022			Lichtensteige et al., 2021			Xin et al., 2018	Arambula et al., 2016
BPA 0.01 mg/L	BPA 0.1 mg/L	BPA 1 mg/L	BPA 5,000 µg/kg·BW			BPA 50,000 µg/kg·BW	BPA 2.5 µg/kg·BW		BPA 2,500 µg/kg·BW
Male			Both sexes	Male	Female	Male	Male	Female	Male
Rpsa-ps10	Pcdhga11	Rpsa-ps10	Dlg2	Malat1	Lingo1	Mcm7	Ruvbl2	Hdlbp	Nradd
Gm13443	Pcdhgb5	Gm26526	Znf536	Ybx1	Neurl1a	Fxr1		Clk4	Edem1
Rps26	Pcdhgb8	6330420H09Rik	Cxcl12	Pcdha3	Tmem160	Bmp8b		Plrg1	Cchcr1
Thsd4	Gm5898	Scrn3	Copb2	Kcnc3	Camk2n2	Ap2a2		Thoc1	Ppp2r5c
Gm13991	Mroh5	Zfp867	Apln	Grm5	Pdxp	Atp4a		Rmnd1	Elovl1
Pcdhga11	Myl6	Gm5837	Col20a1	Kcnip4	Loc105375304	Sdhb		Rsrc2	Actr2
Myl6	Gm11273	Pcdhgb8	Ab010352	Dlg2	Gle1	Atraid		Krr1	Lrrc71
H2-T23	6330403K07Rik	Entpd4b	Gm15270	Copg2	Gm32817	Ldhc		Slc25a36l1	Opcml
Cdhr1	Gm10073	Ctss	Wdr27	Copg2os2	Ttyh3	Ceacam16		Exosc7	Cyb5b
Gm12407	Tlr3	Gm7143	Zfp606	Gbf1	Rasgrf1	Fam163a		Eng	Sfxn1
Ccl19-ps3	AC087559.2	Gm12366	Gm45972	Wfdc1	Lsm11	Atp6v1e1		Trappc9
H2-T22	Lsm8	Rtp4	Erf	Rpl39	Chrna4	P3h3		Luc7l3
H2afj	Adamts4	Kcnj16	Zfp14	Gm7356	Tcerg1l	Pde8a		ENSRNOG00000017758
Pcdhgb8	Ctps2	Pcdhgb6	Kctd15	Mtrnr2l6	Cds1	Sf3b1
Glo1	Gm42860	Nrip3	Pdcd5	Cxcl14	Ubtf	Eif5b
Adarb2	A830036E02Rik	Abca8a	Cebpg	Oprd1	Nptxr	Dgkd
Izumo4	Tbc1d4	Lrat	Scaf1	Gm38666	Cdk5r1	Tnfrsf11a
Il1r1	Tmsb10	Pcdhgb5	C19orf73	Rcor2	F5	Lamc1
Ifi27	Mrpl20	Mcmdc2	Grin2d	Hs3st4	Prr32	Ccdc3
Uqcr11	Spink8	Col8a2	Emp3	Scaf1	C2cd4c	Enkur
Qdpr	Rpl37a		Snord115-8	Acox3	Agap2-as1	Commd9
Ttc9b	Rps29		Ube3a	Apln	Eif5	Terb2
Dlk1	Gm14438		B230209e15rik	Rpl22l1	Chpf2	Atrn
Pcdhgb6	Lyst		Det1	Pes1	Map2k2	Dtd1
Gm5837	Rpl38-ps2		Gdpgp1	Asap3	Dhh	Fam83d
Gpt	Gm1976		Mogat2	D430019H16Rik	Uba1	Atp11b
Kcnj16	Plin4		Lyve1	Cers4	Ppp1r7	Trpc4
1110008P14Rik			Thumpd1	Ppp1r1a	Dgkz	Itga10
S100a13			Hs3st4	Timm23	Prpsap1	Bcar3
Pcdh17			Snrpn	Atg4a	Stab1	Calb1
Rps29			2310057m21rik	Ube3a	Cdh4	Nr4a3
Timm13			Sirt3	Linc00461	Mest	Ift74
Tmem240			H19	Tuba1c	Tmem165	Nudc
Npy			Ascl2	Scd2	Ssbp4	Slc9a1
Romo1			Peli3	Fam20b	Elovl7	Nos3
Ndufs6			Ehbp1l1	Rxrg	Card6	Klhl7
Ccdc85b			Talam1	Lpar2	Mchr1	Agtrap
Btbd17			Bad	Rhd	Prkaca	Ssu72
Mien1			Gm2518	Ralyl	Dnaja2	Prkcz
Cntnap5c			Dpcd	Sccpdh	Sdc3	Tnip2
Ndufa1			Nup43	Tafa2	Trim28	Ppp2r2c
Stmn1			Mthfd1l	Rtn4	Caecam1	Sdad1
Stx1a			Pnldc1	Ncan	Spin1	Scarb2
Zfr2			Has1	Rgs2	Raly	Wasl
Gm1673			Zfp943	Dlx6os1	Clu	Gnb2
D8Ertd738e			Caecam1	Ahr	Wasf1	Arhgef5
Atp5e			Six5	Bbs9	Fbxo32	Prickle2
Rps15			Plaur	Sowaha	Cdk16	Ogg1
Uqcrq			Fcgbp	Stx18	Rcan1	Clec2h
Gfra1			Eid2b	Enpp6	Grsf1	Klk7
Ier5			Dmkn	Lrrc7	Mesd	Spg11
Necab3			Cebpa	Ankrd63	Grm5	Sorcs2
Rpl3-ps1			Sphk2	Rbm33	Fam149a	Phf20
Ndufa3			Gm21269	Gabrd	Frem2	Fermt1
Lyst			Prss23	Mtag2	Avp	Cpz
Prox1			Prcp	6330403K07Rik	Sat1	Sem1
Lamtor4			Bc051019	Nxnl2	Rcc1l	Fam189b
Psmb10			Crym	Apba1	Mt2	Noc4l
Ypel3			Itgal	Meis2	Lmo4	Itln1
Naa38			Gpr26	Ap3s1	Ecrg4	F11r
Atp5k			Caly	Nhlh1	Ndrg4	Ncapd2
Pim2			Fgf3	Reep5	Cabp1	Entpd8
Sp100			Zdhhc24	Gpr88	Ndfip2	St6galnac5
Map1lc3a			Kank1	Slc6a11	Pantr2	Dnaaf9
Zkscan1			Smarca2	Dcaf5	Psd	Chrm4
Smdt1			Kif11	Gm3411	Ndst4	Vav3
Eif3s6-ps2			Tbc1d12	Mt1	Enpp2	Atf5
Stard10			Gbf1	Sp8	B230209E15Rik	Smarcal1
Cdh19			Tvp23a	Cntn5	Ube2e3	Ccdc18
AI413582			Rogdi	Pnpla2	Atn1	Myh14
Ctss			Surf6	Fndc9	Adra1b	Tfap2e
Rbfa			Rufy1	Cog2	Gm9748	Cox18
Trpm3			Sowaha	Syngap1	Ankhd1	Ankrd35
Rps28			Ybx1	Scrt2	Ankle1	Btbd16
Mea1			Glra1	Linc01460	Cgref1	Larp1b
Mrps12			Pgbd2	Atp5md	Stox2	Kcnab1
Gm9794			Flcn	Dock5	Top2b	Fbxw8
Stat1			Natd1	Gm3002	Ppm1a	Elfn1
Sphkap			B9d1	Fam180a	Cpne9	Tgs1
Fat4			Ncor1	Dlx6os2	Neurog2	Rhbdl2
Zbtb20			Lrrc75a	Strip2	Pnrc1	Fzd1
Nhsl2			Elac2	Ndrg1	Copb2	Baiap2l1
Mgst3			Cfap52	Cavin3	Prrt1	Zfp697
Coprs			Chd3	Gucy2g	Fam117b	Vav2
Dgkg			Kdm6b	Arhgap23	Speer4a	Arhgap30
Lamtor2			Lhx1	Ik	Itgal	Mfap1b
Atp6v1f			Srcin1	Lrp2	Gm3787	Npas2
Gabrb1			Thra	Lhx2	Cldn1	Rnf24
Fdxr			Atp5md	Chpf2	Sh2b3	Tmtc1
Rps16			Mpp3	Mrpl42	Desi2	Tmem74b
Dgkh			Fam171a2	Gm10754	Cdh22	Vamp1
Stx4a			Gm884	Itga11	Cxcl12	Grk3
2410015M20Rik			Marchf10	Aph1a	Cav3	Cdh22
Mid1ip1			Rgs9	Norad	Sox13	Sec61b
Rplp2			Abca10	1700096K18Rik	Nrarp	Syt5
Garem1			Slc39a11	Zfp14	Lyve1	Adam12
Yjefn3			Gm32817	Spon1	Rtn4r	Sertad3
Zfp428			Cdip1	Med23	Ascl4	Rgs9bp
Pcsk1n			Coro7	Arhgap35	Mir5098	Rad54b
Gucy1a2			Cdkn2aipnl	Pnldc1	Tm6sf1	Iqgap3
Ppp1r14a			Gria1	Actn2	1700025G04Rik	Jazf1
Tmem119			Trim11	Adgrl1	Enpp6	Hmcn1
Dnajb2			Drg2	Lhfpl4	Dusp4	Ap3s2
Nfya			6330403k07rik	Ntm	Folr1	Arhgap35
Mt3			Spns2	Slco2a1	Zdhhc14	Pigu
Neto1			Prpf8	Pantr2	Sst	Slc1a2
Cck			Inpp5k	Slc25a14	Uck2	Mettl15
Neat1			Snord4a	Map3k6	Ppifos	Gon4l
Sst			Ccl7	Vax1	Ctsk	Gpr139
Morn2			1700125h20rik	Eif1ax	Fam50a	Pgm2l1
Vgf			Ska2	Tmem91	Hpcal4	Bpnt2
AW047730			1700003d09rik	Arf1	Lyz1	Fry
Dsp			Odad4	Ropn1	Shisal1	Hs6st1
C1qtnf4			Naglu	Erp29	Stk39	Gcc1
Thsd7a			Snora50c	Mpz	Rcor3	Otud7b
Rpl37			Sphk1	Bnip3l	Gm5177	Cacng7
Dock4			Tigit	Epb41l4a	Mark3	Cyp3a41a
Rps9			Slc12a8	Chac1	B3gat2	Wscd2
Edf1			Mapk1	Nop56	Mmp2	Sec31a
Col25a1			Hunk	Scmh1	Eif3a	Rbm44
Crlf2			Clic6	Lrrc9	A230077H06Rik	Gipr
Lgals9			Rpl5	Kcnk13	Arf3	Egr4
Tmem258			Abhd10	Lynx1	Zic4	Pnisr
Rps19			Usf3	Morf4l1	Sema7a	Ggh
Fxyd7			Zdhhc23	Cep70	Stk17b	Snrpn
Rpl8			Masp1	Bc004004	Nipal3	Spint2
Flrt3			Ccdc74a	Mir1184-3	Tmcc2	Mbnl1
Nos1			Pomp	Drg2	Znf536	Accsl
Shisa6			Kdelr2	Egln3	Lad1	Dolk
Rpl32			Uncx	Gpr37	Atp2c2	Spout1
Fau			Sun1	Rpl35a	Rgs9	Plcb2
Fis1			Zfp113	Tdrd3	Gm26644	Ppp1cc
Foxo1			Rasa4	Pou3f2	Igfbpl1	Med18
Ndufa13			Mmp17	Map2k4	Oas1f	4930522H14Rik
Gjc2			Lhx5	Irf2bp2	Nsun5	Garnl3
Ppm1e			Srrm4	Igsf3	Slc35c1	Adamts13
Mrs2			Chek2	1700022H01Rik	Cebpb	Stmn3
Xrn1			Pnpla6	Dhrs7	Socs5	Epb41l1
Zfp423			Trappc5	Prkch	Sult1a1	Pex14
Efhd2			Srrm4os	Fgf13	Zfp36	2510039O18Rik
Mx2			Trpv4	Fam50a	Best1	Nadk
Tlr3			Htr5b	Btbd1	Spns2	Rere
Snrpd2			Tmcc2	Cfap52	Gmnc	Lrrc7
Rpl13			Crb1	Znrf3	Sod3	Inpp5a
Ctps2			Rgs2	Prokr1	Prr7	Mtf1
Serp2			Rgs13	Igsf21	Gm16090	Agbl4
Tmem191c			Mpz	Dio3	Ablim3	Bcl2l15
Wdr70			Chml	Mogat2	Galr1	Bspry
Higd2a			Kif26b	Mir466k	Aph1a	Tsacc
Tomm5			Mia3	Rnf130	Gm3764	Klf4
Ndufaf8			C130074g19rik	Mpp3	Tmem230	Zbbx
Pde11a			C1ql2	C130074G19Rik	Bmyc	Samd7
Dohh			Glul	Ank3	Adamtsl2	Zfp60
Tut4			Fam20b	Entr1	Aldh1l1	Phactr3
Ulk4			F5	Cxcl12	Frem1	Mpzl1
Nbea			Ush2a	Gm44502	4930480K15Rik	Tctn1
Cops9			Lrrc8b	Tarbp1	Yipf4	Cabp1
Alg10b			Gm53058	Naglu	Prima1	Mlec
Fam213b			Igfbp7	Fbxl7	Sostdc1	Nckap5
Gls2			Bend4	Rgs13	Clk3	Hmcn2
Fbxl15			Hmgb3	Pkd2l2	Parp3	C87436
Shisa5			Clnk	Syt7	Khsrp	Dst
Tfcp2l1			Osbp2	Tmem86a	Snrpd1	Ccdc146
Arhgdig			Slc1a4	Krt10	Dab2ip	Raly
Fcgr1			Sptbn1	Thoc5	Ndnf	Cops7b
Mrpl14			Antxr2	Ankhd1	Col8a1	Map7d1
Capsl			Rpl23a	Pelo	Grhl1	Gm16070
Emc9			Ppat	Gm3764	Nalf2	Junos
Shisa4			Bod1l	Cirbp	Mab21l4	Malsu1
Prpf40a			Gm12592	Rbm10	Tacr2	Gm12974
Junb			Gtf2a2	Wdr13	Ankub1	Erp29
Tnr			Adcy1	Dnajc1	Efna2	Knstrn
Pcp4			Clhc1	Cdh15	Nudt22	Pter
Nudc			Slc7a8	Atn1	Ab124611	A730017L22Rik
Atf4			Ephx2	Ttc17	Dgkk	Frmd5
Snrpg			Ppp2r2a	Trim11	Gm21269	Gm11827
Nlgn1			Dmtn	Frem2	Gigyf2	Harbi1
Mrpl54			Pcdh17	Rassf6	Cks1b	Atp2b4
Bclaf1			Dis3	Fam189a2	Zic5	Gm4846
Rbfox1			Hs6st3	Tango6	Mgat5	Adhfe1
Gm11361			Ebf2	Tbl3	Tmeff2	Zscan29
Cuta			Egr3	Antxr2	Polrmt	Gm10558
Cyp1b1			Tdrd3	Rgs19	Erf	Gm15927
Shtn1			Scel	Sox17	Ccdc97	Acss2os
Timp3			Med26	Med26	Tdrd12	Snapin
Nrip3			Unc13a	Hivep1	Ppp1r15a	Gm6117
Bex2			Sugp2	Rrm2	Grin2d	Gm15866
Cckbr			Mau2	Mfsd14a	Eno1	Tbl2
Tcp11l1			Lpar2	Scrt1	Lrrk1	1700034H15Rik
Csnk1g2			Aw046200	Slc52a2	Crebzf	Nbeal1
Gpc4			Scrg1	Ppp1r13l	Dlg2	Osbpl9
Dcn			Wwc2	Crb1	Trim66	Ttc26
Rnaseh2c			Frg1	Neto1	Snrpn	Otog
Arhgef28			Trmt9b	Ano4	Cars	Cdk6
Ccdc184			Alg11	Nelfa	Yif1a	Muc5b
Cox8a			Defa1b	Glt8d1	Ehbp1l1	Sema4a
Nop10			Fbxo25	Lrrc14	Naaladl1	Snd1
Lingo2			Itih4	Rps19	Bad	Ptprj
Tspo			Opn4	Dok3	Ube2ql1	Phc3
Megf9			Mast3	Ptprm	Lix1	Ppp1r9a
Rab11fip2			Tmem59l	Rpl23a	Zfp54	Lrrcc1
Lpp			Clcn3	Tarsl2	Pirb	9430015G10Rik
Iqgap2			Gm7931	Pitpnm3	Plaur	Fam178b
Fam214a			Ank1	Ddx51	Cadm4	Ntsr1
2310011J03Rik			Ikbkb	Crmp1	Tmem145	Gm17354
Grm5			Nxnl2	Sncg	Fcgbp	Ttpal
Itga4			Snora84	Traf3ip1	Cebpa	Neu2
Cdk2ap1			Ninj1	2900092D14Rik	Lrrc52-as1	Gm19345
Wnt5a			Serpinb6b	Zfp267	Klk3	3110021N24Rik
Txn1			Ccdc3	Snrpc	Slc17a7	Stard9
mt-Te			Yme1l1	Cript	Arrb1	Gm26805
Tcirg1			Mfsd14b	Ppm1e	Numa1	1500004A13Rik
Clmn			Cxcl14	Znf536	Mosmo	Tet3
Mag			Serpinb1a	Tsc1	Igsf6	Gm29234
Tpgs1			E2f3	Emp3	Dmbt1	Cacna1e
Ndufv3			Proser2	Frg1	Gpr26	Gm28809
A330009N23Rik			Cdc25c	Dennd11	Rpp30	1700030F04Rik
Ly6e			Gm46637	Pphln1	Kif11	Olfr1414
Lsamp			Slc66a2	Ncaph	Nanos1	Gm28319
Gng13			Snrpd1	Cep104	Rpl39l	Dnah7c
Pantr1			Ankhd1	Syngr1	Tenm2	Dph5
Rps21			Tmco6	Islr	Lrrc75a	Thap4
Ndufa8			Gm38666	1810013L24Rik	Dgke	Mcm6
Polr2l			Pcdhga8	Tmem175	Ngfr	A430034D21Rik
Mrpl12			Tcerg1	Ntng2	Cacnb1	Txndc9
Pcm1			Ticam2	Thra	Gfap	Gm37169
Gpr63			Megf10	Hkdc1	Tlk2	Gm37077
Rpl28			Pdgfrb	Tmem178b	Gm11650	Gm43590
Raly			Cbln2	Gm12695	Cd300c	Gm43135
Pcdhga12			Setd6	Tuba1a	Fbf1	Gm43666
Atox1			Crnde	Mtmr2	Myadml2	Gm43133
Slc24a3			Tbc1d9	Slc9a4	Fasn	6330410L21Rik
Tmem255a			Gm7347	Pdcd5	Gfer	Gm43009
Chl1			Ap3s1	Snx9	C1qtnf2	Nup210l
Aamdc			Tango6	Stx1b	Gpx3	Pds5b
Gm28661			Zfp612	Ephx1	Gas7	Gm15997
Slc4a4			1700030j22rik	Gm30214	Inpp5k	Gm44005
Rps3			2810004n23rik	Bicd2	1700125H20Rik	Gm19434
Sox10			Irf2bp2	Tmem74bos	1700003D09Rik	Gm7932
Ndufb3			Irx5	Sema3a	Wnk4	Gm45006
Gng2			4921524j17rik	Akr1b10	Psme3	4933430L12Rik
Mrps21			Gm21663	Loc105375304	Snora50c	Unc13b
Kcnd3			Glg1	Creld2	Slc35a5	Espn
Strip2			Wfdc1	Rcan2	Dvl3	2310016G11Rik
Plppr4			Atp2c2	Qpctl	B3gnt5	Sult2b1
Ppp4r4			Fam81b	Ab010352	Gbe1	Gm5535
Fbxo2			A630019i02rik	Irx2	Mgc4859	Gm45846
Ubc			Elovl7	Lrp5	Chodl	Iqsec1
Pcdh19			Card6	Rnf217	Clic6	Nmur1
Rasal2			Fbxl7	Ddb1	Fgf12	A030014E15Rik
Impdh1			Ralyl	Smarca2	Elfn1	Cracd
Paqr3			Zfhx4	Trim8	Fam216a	Gm23862
St18			Mfn1	Lgals9	Chek2	Gm12371
Aes			Dnajc19	Hmgn2p46	Trappc5	A430073D23Rik
Rps14			Zfp267	Mlxipl	Rxfp2	5430402O13Rik
Robo1			Frem2	Dsel	Zfp113	5S_rRNA
Oaz1			Sptssb	Htr5b	Vps33a	7SK
Usp34			Gucy1b1	Sh3bp2	1500011B03Rik
Nt5c			Gm35486	Pik3ip1	Trpv4
Grin2b			Aph1a	Nfatc4	Etnk2
Cdk14			St7l	Ifi30	Mybph
Stmn3			Sec24b	Rpl13ap3	Cfh
mt-Tc			2210408i21rik	E230025N22Rik	Swt1
Pvalb			Tmem161b	Sall3	Grem2
Ogn			Ranbp3l	Bin1	Kif26b
Tma7			Golph3	Pcdha2	Wdr26
Smim12			Mir124-2hg	Pcdha9	G0s2
Cdk5r2			P2ry1	Zfhx4	Klhdc8a
Syn3			Dchs2	Ttc14	Glul
Fmc1			Snx27	4930425O10Rik	Kifap3
Rpl14-ps1			C920021l13rik	Mrps28	Crlf2
Cox5b			Hmgcs2	Gja5	Klhl5
Atpif1			Spag17	H2-k1	Drd5
AI593442			Nhlh2	Eid1	Crmp1
Ptprj			Gpsm2	Paip2b	Adra2c
Dyrk1a			Ndst4	Fastk	Rasl10a
Pirt			Camk2d	Sec13	Zfp951
Rps20			Neurog2	Klhl9	Rbm47
Sept4			Nrm	Pcsk9	Bod1l
Cox6b1			Cfb	Nsa2	Rtraf
Ndufb11			Bc051226	Ifi27l2a	Polr3d
Ndufa5			Gm867	Adssl1	Dmtn
Rexo4			Ccdc6	Cenpm	Nr1d2
Mmp16			Sh3rf3	Asic1	Lrrc3b
1500011K16Rik			Hk1os	Pid1	Samd4
Epop			Hkdc1	Lonrf2	Gm16617
Gabrb3			Gtf2h4	Ddx21	Psmb11
Serf2			Ly6g6d	Bbip1	Lgi3
Trim2			Kifc1	Hspb1	Kctd4
Klf9			Bc004004	Scel	Anxa11
Znhit1			Pkm	Frmpd3	Dydc2
Itpr2			Tacr2	Thrap3	Jund
Cxcl14			Entr1	Uap1	Stimate
Cacna1d			Ntng2	Ap1b1	Gdf10
Rpl18			Mir219a2	Mau2	Pik3r2
Cebpb			Spout1	Gmip	Cilp2
Notch2			Prdm12	Cln8	Wdr17
Tfdp2			Traf1	Znfx1	Smim19
Rpl23			Itgb6	Adgrb2	Ctsl
Rps10-ps1			Lrp2	Meg3	Elmo1
Snhg8			Mettl15	Acot3	Dtnbp1
Rps16-ps2			Ccdc9b	Smdt1	Serpinb1a
Sod1			Ino80	Cck	H4c8
Uqcrh			Ncaph	Ralbp1	Cdk13
Zfhx4			Tmem230	Anp32a	Kif5b
Fat1			Cstdc2	Brs3	Mllt10
Sbf2			Tmem74bos	Adam11	Cdc25c
Abhd8			Psmf1	Map4	Lox
Shf			Ndrg3	Cfap36	Lipg
Ptma			Zfp217	Lamc3	Ticam2
Map2k2			Bcas1os2	Calb1	Gramd3
Nab2			Card9	Gpr17	Htr4
Igfbp6			Ppp1r26	Dph1	Cbln2
Ccdc28b			Tsc1	Blmh	Gm2694
Nsfl1c			Sp5	Ccdc3	Rpgrip1l
Vrk1			Meis2	Zcchc7	Cbln1
Ppp1r9a			Rtf1	Slc16a14	Dnajb1
Tgfbr3			Id1	Gm42372	Fam81b
Palm			Cbfa2t2	Nfkbib	Rab3c
Nrgn			Rbm33	Mir762	Fbxl7
Negr1			1700096k18rik	H19	Atp1a1-as1
Banf1			Abcb1a	Kank1	Sec24b
Gldn			Rbm48	Ube2ql1	Ostc
Fgf14			Cadps2	Prkn	Lysmd3
Lin7b			Pot1a	4732471J01Rik	Plk2
Abhd14a			Fam180a	A030001D20Rik	Marchf11
Bmpr2			Scrn1	B130024G19Rik	Nceh1
Prune2			Sema4f	Prkcb	Anp32e
Etv4			Prokr1	2700046G09Rik	Hmgcs2
Gm13889			Aldh1l1	9530082P21Rik	Spag17
Ndufb10			Rergl	Hba-a2	Gclm
Bex3			Fzd1	Surf6	Camk2d
Itih5			Dlx6os2	Dhx58	Cfb
Ethe1			Mios	Rhbdf2	C2
Bsg			Rpa3	Cyth1	Hk1os
Ngef			Copg2	Rpl41	Hdac2
Sem1			Chrm2	Rapgefl1	Grik2
Cox7c			Loc105375304	Rprml	Mapk13
Zfp26			Znrf2	Apoh	Cabin1
Cuedc2			Tigd2	Zbtb11	Lrrc75b
Tnik			Ndnf	Pcp4	Pkm
Trpc4			Mad2l1	Abhd10	Dnajc12
Usp24			Fam50a	Ubxn7	Psap
Cacna1c			Dguok	Ap5z1	Mir219a2
Tmem198			Mitf	Kctd7	Itgb6
Arhgap21			Cav3	Bcl7a	Nol4l
Glrx5			Cpne9	Mvk	Jph2
Rps13			Cand2	Gtf3a	Bcas1os2
Gpr3			Emg1	Lamc2	Spout1
Cox7b			Dusp16	Stim2	Tbr1
Cmip			Apold1	Cdh24	Fnbp4
Gria1			Terf1	Dock9	Dnajc24
Irf7			Kcnb2	Psmc6	Snrnp200
Zfp771			Pm20d2	Tsc22d1	Polr1b
Pcbp4			Gm42274	Scrg1	Insm1
Dopey1			Ptprd	Gm19410	Ccm2l
Fancm			Mpdz	Gdf10	Chmp4b
Rundc3a			Kpna6	Speer4b	Slc2a10
Mcrip2			Oprd1	Ddx19a	Tshz2
Fam162a			Luzp1	Sox2-ot	Gnasas1
Rlf			Padi3	Ensa	Col20a1
Smad7			Gabrd	Atxn7l2	Polr3k
Rapgef6			Map3k7	Dchs2	Pdk4
Gm45605			Luc7l3	Fhip1a	Gm10244
Plekha2			Ccdc180	H2-q7	Slc2a3
Spr			Trim14	Pou5f1-rs4	Rergl
Txndc17			Col15a1	Ak9	Ai506816
Ubr3			Pappa	Stam2	Gm15473
Rcor3			Pappa-as1	Itgb6	Copg2
Tspan17			Gm5177	Crat	Znf774
H2afx			Cachd1	Rasgrp1	Aqp1
Drap1			Cldn19	Napb	Paip2b
Gm3531			Slfnl1	Trp53inp2	Zxdc
Dgkb			Dnali1	Thsd7a	C1ra
Mbd3			Eif3i	Reep1	Clec2i
Jpt1			Lrrc38	Slc25a13	Apold1
Haus2			Nmnat1	Emx1	Lmo3
Man1a2			Cebpzos	Klf4	Rpl7
Erp29			4930480k15rik	Cdc20	Rmrp
Pfdn5			Slc26a4	Sdc3	Gne
Ap1s1			Ahr	Sesn2	Epb41l4b
1700109H08Rik			Heatr5a	Fbxo44	Ift74
Mrpl28			Dhrs7	Snx30	Tmem69
Arl3			Gstz1	Nppa	Dph2
Dnlz			Camkmt	St13	Heyl
1700001L05Rik			Ttc7	Vash1	Ago4
Asah2			Mpv17	Zbtb7a	Fam43b
Mrps11			Twist1	Tspyl5	Klhdc7a
Ndufb6			Etv1	Rims2	5930403L14Rik
Crip2			4921518k17rik	Cacna1i	Plch2
Aamp			Fkbp3	Ncapd3	Arhgef39
Gm2000			Esrrb	Igsf9b	Tmem38b
Gm5454			Gskip	Bsn	Pappa-as1
Lrrc75a			Rapgef5	Ncl	Gm11266
Psme2			Map2k2	Gm3696	Cachd1
B4galt2			Ano4	Tfap2b	Gm12867
Tspan15			Rmst	Rpl31	Extl1
Slc24a2			Cfap54	Bok	Tuba1a
Jmjd1c			Cep290	9530027J09Rik	Klhl21
Pdgfra			Slc35e3	Cntnap2	Cdhr3
Fsd1			Has2os	Pomp	Cfl2
Slc30a3			Fbxo32	Carns1	Ralgapa1
Cblb			Ptk2	Tnfrsf25	Eif2b4
Hras			Desi1	Prss23	Twist1
AW551984			Ttll8	Cacnb1	Foxg1
Irgm2			Pphln1	Elp5	Fos
Npat			Arid2	Ptgds	Tunar
Tubd1			Gm33933	Nrxn3	Plxnc1
Gm9843			Rnf41	Cbarp	Parp10
Scn3a			Mfsd12	Nr2c1	Ankrd54
Nkx6-2			Gm31057	Parp6	Slc26a10
Fam169a			Ascl4	Leo1	Col14a1
Akap11			H1f0	Unk	Sharpin
Kmt2e			Apobec3	Ywhag	Foxh1
Tead1			Mchr1	Ociad2	Micall1
Gipc1			Ppp1r1a	Gm14164	Panx1
Ndufb7			Robo3	Dhh	Rp9
Polr2a			Cplx3	Ybx3	Bbs9
Ptprg			Itga11	Wnt11	Dpy19l1
Pmm1			Trip4	St7l	Kcnj5
Zfp867			Tbx18	Selenom	Tnfaip8l3
Akt2			Mir5098	Tmem145	Cplx3
Car11			Rasgrf1	Col6a2	Csk
Golga7b			1300017j02rik	Ipo8	D430036J16Rik
Phf1			Zcwpw2	Cenatac	Igsf9b
Oaz2			Pdgfd	Rdx	Hcn4
Hspb1			Mtmr2	Psmd1	Lysmd2
Pm20d2			Ab124611	Sptbn2	Gclc
Crip1			Cxcr5	Rdh11	Fhl2
Ap2s1			Nxpe4	Gab2	Gm8267
Nek10			Lman1l	Icam1	Tfap2b
H2-T24			Sltm	Ypel3	Lmbrd1
Myh11			Aldh1a2	Scamp4	Raph1
Cst6			Tex9	Lurap1l	Pard3b
Nkain4			Leo1	Chd3	Ilkap
Timm17b			Cyb5r4	Ap4s1	Macir
Dicer1			Pls1	Smpd5	Dlgap1
Ntrk3			Gk5	Slc38a2	Ddx3x
Npr3			Bivm-ercc5	Zfp36	Apln
H2afz			Pgap1	Irf6	Rap2c
Atg9a			1700066m21rik	Slc1a4	Paics
Atp2b3			Mettl21a	Speer2	Syp
Gm47113			Fn1	Ank2	Efnb1
Klhdc8b			Dnpep	Smox	Diaph2
Cspg5			Lrrc52-as1	Copb2	Gprasp1
Sp3os			Ncl	Gatad1	Cldn2
Park7			Gigyf2	Gskip	Col4a5
Dpm2			Ankmy1	Timm10b	Vmn2r130
Gga1			St6gal2	Tmem70	Zfp995
Sac3d1			4930555g01rik	E4f1	Dhx34
Nfat5			Atn1	Gm45972	Kctd15
Arfgef3			Tfap2b	Zfp768	Gm9962
Mob1b			Pdcl3	Cst6	Xrra1
Armc3			Ecrg4	Slc2a12	Bcl2l1
Ddx3x			Raph1	Armt1	Gm2518
Hdac5			Spag16	Znf428	Pip5k1b
Uvssa			Mrpl44	Inpp5f	Dpcd
Uba7			Gm2619	Zdhhc24	Borcs7
Ehd3			Gm28626	Lhx1	Spata6l
Pik3c2a			Gm29480	Brip1os	Jak2
Pmvk			Rasl10b	Fam171a2	Mms19
Dok5			Cltrn	Mix23	Rnf112
1700003E16Rik			Hdac8	Yars2	Elac2
Fam96b			Atg4a	Daglb	Cntrob
Snrnp35			Plxna3	Lhx5	Ctns
Egr2			Ssxb2	Jund	Srcin1
Hectd1			Zrsr2	Dusp26	Marchf10
Synj1			Cfap47	Sncb	1700007J10Rik
Tenm2			Pcyt1b	Gm3363	Nup88
Nat14			Klhl15	Junb	Wscd1
Mettl7a1			Atp7a	Speer4a	Snord4a
B2m			Gla	C920021L13Rik	Milr1
Grik2			Gprasp1	Sh3rf3	Tagln2
Klhl32			Alg13	Kifc1	Mgat4fp
				Flnc	Osbp2
				Ggh	4921536K21Rik
				Loc407092	Vwc2
				Osbpl9	Ptpn13
				Asb2	Cd99l2
				Esrrb	Ccar2
				Tbxa2r	Cdkn3
				Pram1	Hacl1
				Ptk2	G630064G18Rik
				Pcbp2	Tmem59l
				Phlda1	Gm13375
				Caps2	Zfp397
				Cand1	Gm38666
				Utp23	Afg3l2
				Myrip	Tent4b
				Cxcr5	G430095P16Rik
				Shisa5	Hsf4
				Klhl15	Mctp1
				Best1	Gm31282
				Prrc1	Spef2
				Neu1	Rabggtb
				Ppp1r14b	Paip1
				Tomm70a	Dab2
				Igfbp7	Odf2l
				Bphl	Olfr94
				Csk	Bc051226
				Tmsb4x	Slc25a16
				Pcdh17	Man1a
				Nod2	Pcnt
				Vhl	Entpd8
				Lmo3	Med22
				Igfbp5	Nr4a2
				Cltrn	Zmynd19
				Glis3	Ppp1r26
				Kif2a	Zfp804a
				Psmc2	Rpl38
				Serpina11	Rbm48
				Ctsl	Cflar
				Ppp1r14d	1700009C05Rik
				Nphp4	Kcnh2
				Nppc	Akr1b10
				Gda	Bid
				Slc9a3r1	Tm2d1
				Kdelr2	Tspan1
				Tmem132b	Tmem8b
				Dnah10	Trim14
				Chml	Col15a1
				Mxd3	Phc2
				Cmc4	Fndc5
				Fchsd1	Znf84-dt
				Gm10471	Gm9899
				Ldhd	Mir3544
				Mfn1	Gm3739
				Ctso	Rps19
				Crybg1	Nxph4
				Lmod3	C1ql4
				Alad	Klf10
				Cyp4x1	Mgat3
				Ppih	Tef
				Lypla2	Gm26787
				Slc25a34	Cbl
				Pex14	Nt5e
				Kidins220	4930579C12Rik
				Ccdc184	B3gat1
				Clk1	Spink8
				Cnppd1	Osbpl10
				Akap14	Tfeb
				Rtl9	Prph2
				Tpbgl	Bivm-ercc5
				Caecam1	Dnpep
				Zfp592	Gpr45
				Fam181b	Cltrn
				Mosmo	Hdac8
				Kat5	Ndp-as1
