# Supplementary material for: Investigation of autism-related transcription factors underlying sex differences in the effects of bisphenol A on transcriptome profiles and synaptogenesis in the offspring hippocampus
Source: Biol Sex Differ. 2023 Feb 20;14:8. doi: 10.1186/s13293-023-00496-w (PMC9940328; doi:10.1186/s13293-023-00496-w)
Supplement: Supplementary file 13 — Additional file 13. Biological functions, disorders, and pathways associated with the transcriptional targets of TCF7L2 that were dysregulated in both sexes predicted by IPA software. Statistical significance was determined using Fisher’s exact test. A p-value < 0.05 was considered significant [file 13293_2023_496_MOESM13_ESM.xlsx]

## Sheet: Sheet1
Additional file 2. Compositions of the media used for primary hippocampal cell culture in this study.
Dissection medium		Volume
1X HBSS (Invitrogen, USA)		300 ml
Glucose (100 g/l) (Sigma-Aldrich, USA)		14 ml
2 mM HEPES (GE Healthcare Bio-Sciences, USA)		630 µl
NaHCO3 (Sigma-Aldrich, USA)		7 ml
Maintenance medium (Total volume 40 ml)		Volume
Neurobasal medium (1X), no phenol red (Invitrogen, USA)		38.4 ml
B-27 serum-free supplement (Invitrogen, USA)		800 µl
200 mM L-glutamine (100X) (Invitrogen, USA)		400 µl
Antibiotic-Antimycotic (100X) (Invitrogen, USA)		400 µl
Plating medium (Total volume 40 ml)		Volume
MEM Eagle’s with Earle’s BSS (GE Healthcare Bio-Sciences, USA)		34.6 ml
Fetal bovine serum (Sigma-Aldrich, USA)		4 ml
100 mM sodium pyruvate (100X) (Sigma-Aldrich, USA)		400 µl
Glucose (100 g/l) (Sigma-Aldrich, USA)		180 µl
200 mM L-glutamine (100X) (Invitrogen, USA)		400 µl
Antibiotic-Antimycotic (100X) (Invitrogen, USA)		400 µl
