# Supplementary material for: Investigation of autism-related transcription factors underlying sex differences in the effects of bisphenol A on transcriptome profiles and synaptogenesis in the offspring hippocampus
Source: Biol Sex Differ. 2023 Feb 20;14:8. doi: 10.1186/s13293-023-00496-w (PMC9940328; doi:10.1186/s13293-023-00496-w)
Supplement: Supplementary file 14 — Additional file 14. Biological functions, disorders, and pathways associated with the transcriptional targets of YY1 that were dysregulated in the male hippocampus predicted by IPA software. Statistical significance was determined using Fisher’s exact test. A p-value < 0.05 was considered significant. [file 13293_2023_496_MOESM14_ESM.xlsx]

## Sheet: Sheet1
Additional file 3. List of primers for qRT-PCR analyses.
Gene	Forward primer (5’-> 3’)	Reverse primer (5’-> 3’)
Rat
TFs
Ar	ATGTACAGCCAGTGCGTGAG	GGAGCTTGGTGAGCTGGTAG
Esr1	TTGGATGCTGAACCACCTTT	ATCTCCAACCAGGCACACTC
Egr2	TGATCAGATGAACGGAGTGG	GTTTCTAGGCGCAGAGATGG
Kdm5b	CTCCTGGCACAACATCCTTT	CCATCAGCAATTCATTCACCT
Sox5	GCACATAAAGCGTCCAATGA	TGGTCATAGCTTTCCAACGA
Smad4	GAGGAGATCGCTTTTGCTTG	CGTCCCCTTCACCTTTACAC
Tcf7l2	AGAGAGTGCAGCCATCAACC	AGTTATCCCGTGCAGACCAG
Yy1	GCTCCAAGAACAATAGCTTGC	CTGAAAGGGCTTTTCTCCAG
DEGs
Adnp	AAGAAAAGCCCGGAAAACTG	AAGAAAAGCCCGGAAAACTG
Chd2	ATCTCAGTCCCATGCCTCAC	TCTTTCCCTCTGCCAGTCTC
Cic	CCCAAGCGTAAGATGAGGAG	AGCACATCCTCCGTTTCAGT
Elavl2	ATGGGCGCATCATTACTTCT	GTACAGCTGGGACAGGATGG
Esrrb	TATCAAGGCCCTGACCACTC	ACTCTGCAGCAGGCTCATCT
Kat6a	GGGCTTCAGCGAAAGTAGTG	TATTGTGGTGTTTCCGCTTG
Kmt2c	GGCACTGAAGATGAAGTGGTG	CCAACTGTGTCAGGGCTTTC
Nfib	TTCCCCAAGATTGAGCACTT	CCTGAGGATTCAGGTGAGGA
Snap25	GGGCAATAATCAGGATGGAG	CGCTCACCTGCTCTAGGTTT
Human
AUTS2	AATCGGCCGTCTACATTCAC	GGTTCGTGAGGGTTGCTAAA
DICER1	TTAAAGCATGCCATCACCAC	AGGAGGAAGCCAATTCACAG
ESR1	AATGCTACGAAGTGGGAATGA	GGAACCGAGATGATGTAGCC
ESR2	GATGAATCTGCAGGGAGAGG	CAGGACTCGGTGGATATGGT
KMT2C	TAAACAGCACCAGCACCTCA	TGTCTCGAGCAGCATACAGG
SMARCC2	AAACTTCGGCACTTTGAGGA	CTGCTGTTGGTGCATCTGTT
