# Supplementary material for: Investigation of autism-related transcription factors underlying sex differences in the effects of bisphenol A on transcriptome profiles and synaptogenesis in the offspring hippocampus
Source: Biol Sex Differ. 2023 Feb 20;14:8. doi: 10.1186/s13293-023-00496-w (PMC9940328; doi:10.1186/s13293-023-00496-w)
Supplement: Supplementary file 16 — Additional file 16. ASD-related TFs and their transcriptional targets were selected for qRT-PCR analysis. [file 13293_2023_496_MOESM16_ESM.xlsx]

## Sheet: Sheet1
Additional file 5. A list of ASD-related transcription factors.
Gene symbol	Available transcriptional target in Harmonizome database
ADNP	No
AHDC1	No
AR	Yes
ARNT2	No
ARX	No
ASH1L	No
BAZ2B	No
BCL11A	Yes
CAMTA1	No
CC2D1A	No
CIC	No
CTCF	Yes
CUX1	Yes
DEAF1	No
DLX1	No
DLX2	No
DLX6	No
EBF3	No
EGR2	Yes
EN2	No
ERG	Yes
ESR1	Yes
ESR2	Yes
ESRRB	Yes
FEZF2	No
FOXG1	No
FOXP1	Yes
FOXP2	Yes
GLIS1	No
GTF2I	Yes
HIVEP3	No
HOXA1	Yes
HOXB1	No
KDM5B	Yes
KLF16	No
KMT2A	No
LMX1B	No
MBD1	No
MBD3	No
MBD4	Yes
MBD6	No
MECP2	No
MEF2C	Yes
MNT	No
MTF1	Yes
MYT1L	No
NFIA	Yes
NFIX	No
NPAS2	No
NR1D1	No
NR2F1	Yes
NR3C2	No
OTX1	Yes
PAX5	Yes
PAX6	Yes
PITX1	Yes
POU3F2	Yes
RFX3	No
RHOXF1	No
RORA	Yes
SATB2	No
SETBP1	No
SETDB1	Yes
SETDB2	No
SHOX	No
SMAD4	Yes
SOX5	Yes
SRCAP	No
STAT1	Yes
TBR1	No
TBX1	No
TCF20	No
TCF4	Yes
TCF7L2	Yes
TERF2	No
TET2	No
THAP8	No
THRA	Yes
TSHZ3	No
YY1	Yes
ZBTB16	Yes
ZBTB20	No
ZNF18	No
ZNF292	No
ZNF385B	No
ZNF407	No
ZNF462	No
ZNF517	No
ZNF548	No
ZNF559	No
ZNF626	No
ZNF713	No
ZNF774	No
ZNF8	No
ZNF804A	No
ZNF827	No
