# Supplementary material for: Investigation of autism-related transcription factors underlying sex differences in the effects of bisphenol A on transcriptome profiles and synaptogenesis in the offspring hippocampus
Source: Biol Sex Differ. 2023 Feb 20;14:8. doi: 10.1186/s13293-023-00496-w (PMC9940328; doi:10.1186/s13293-023-00496-w)
Supplement: Supplementary file 17 — Additional file 17. Expression of estrogen receptors in pAR-overexpressing neuroblastoma SH-SY5Y cell line. [file 13293_2023_496_MOESM17_ESM.xlsx]

## Sheet: Sheet1
Additional file 6. Hypergeometric distribution analysis results between DEGs and transcriptional targets of each TF. A p-value < 0.05 was considered significant. NA = Not applicable
TFs	Male	Databases												Female	Databases												Both sexes	Databases
		CHEA Transcription Factor Targets		MotifMap Predicted Transcription Factor Targets		TRANSFAC Curated Transcription Factor Targets		ENCODE Transcription Factor Targets		JASPAR Predicted Transcription Factor Targets		TRANSFAC Predicted Transcription Factor Targets			CHEA Transcription Factor Targets		MotifMap Predicted Transcription Factor Targets		TRANSFAC Curated Transcription Factor Targets		ENCODE Transcription Factor Targets		JASPAR Predicted Transcription Factor Targets		TRANSFAC Predicted Transcription Factor Targets			CHEA Transcription Factor Targets		MotifMap Predicted Transcription Factor Targets		TRANSFAC Curated Transcription Factor Targets		ENCODE Transcription Factor Targets		JASPAR Predicted Transcription Factor Targets		TRANSFAC Predicted Transcription Factor Targets
		Number of overlapping genes	P-values	Number of overlapping genes	P-values	Number of overlapping genes	P-values	Number of overlapping genes	P-values	Number of overlapping genes	P-values	Number of overlapping genes	P-values		Number of overlapping genes	P-values	Number of overlapping genes	P-values	Number of overlapping genes	P-values	Number of overlapping genes	P-values	Number of overlapping genes	P-values	Number of overlapping genes	P-values		Number of overlapping genes	P-values	Number of overlapping genes	P-values	Number of overlapping genes	P-values	Number of overlapping genes	P-values	Number of overlapping genes	P-values	Number of overlapping genes	P-values
ADNP		NA	NA	NA	NA	NA	NA	NA	NA	NA	NA	NA	NA		NA	NA	NA	NA	NA	NA	NA	NA	NA	NA	NA	NA		NA	NA	NA	NA	NA	NA	NA	NA	NA	NA	NA	NA
AHDC1		NA	NA	NA	NA	NA	NA	NA	NA	NA	NA	NA	NA		NA	NA	NA	NA	NA	NA	NA	NA	NA	NA	NA	NA		NA	NA	NA	NA	NA	NA	NA	NA	NA	NA	NA	NA
AR		595/6279	0.999	3/34	0.718	96/755	0.038	NA	NA	NA	NA	NA	NA		1011/6279	0.999	9/34	0.147	135/755	0.574	NA	NA	NA	NA	NA	NA		1536/6279	-	4/34	0.992	179/755	0.994	NA	NA	NA	NA	NA	NA
ARNT2		NA	NA	NA	NA	NA	NA	NA	NA	NA	NA	NA	NA		NA	NA	NA	NA	NA	NA	NA	NA	NA	NA	NA	NA		NA	NA	NA	NA	NA	NA	NA	NA	NA	NA	NA	NA
ARX		NA	NA	NA	NA	NA	NA	NA	NA	NA	NA	NA	NA		NA	NA	NA	NA	NA	NA	NA	NA	NA	NA	NA	NA		NA	NA	NA	NA	NA	NA	NA	NA	NA	NA	NA	NA
ASH1L		NA	NA	NA	NA	NA	NA	NA	NA	NA	NA	NA	NA		NA	NA	NA	NA	NA	NA	NA	NA	NA	NA	NA	NA		NA	NA	NA	NA	NA	NA	NA	NA	NA	NA	NA	NA
BAZ2B		NA	NA	NA	NA	NA	NA	NA	NA	NA	NA	NA	NA		NA	NA	NA	NA	NA	NA	NA	NA	NA	NA	NA	NA		NA	NA	NA	NA	NA	NA	NA	NA	NA	NA	NA	NA
BCL11A		NA	NA	NA	NA	NA	NA	202/2674	0.999	NA	NA	NA	NA		NA	NA	NA	NA	NA	NA	336/2674	0.999	NA	NA	NA	NA		NA	NA	NA	NA	NA	NA	533/2674	1	NA	NA	NA	NA
CAMTA1		NA	NA	NA	NA	NA	NA	NA	NA	NA	NA	NA	NA		NA	NA	NA	NA	NA	NA	NA	NA	NA	NA	NA	NA		NA	NA	NA	NA	NA	NA	NA	NA	NA	NA	NA	NA
CASZ1		NA	NA	NA	NA	NA	NA	NA	NA	NA	NA	NA	NA		NA	NA	NA	NA	NA	NA	NA	NA	NA	NA	NA	NA		NA	NA	NA	NA	NA	NA	NA	NA	NA	NA	NA	NA
CC2D1A		NA	NA	NA	NA	NA	NA	NA	NA	NA	NA	NA	NA		NA	NA	NA	NA	NA	NA	NA	NA	NA	NA	NA	NA		NA	NA	NA	NA	NA	NA	NA	NA	NA	NA	NA	NA
CIC		NA	NA	NA	NA	NA	NA	NA	NA	NA	NA	NA	NA		NA	NA	NA	NA	NA	NA	NA	NA	NA	NA	NA	NA		NA	NA	NA	NA	NA	NA	NA	NA	NA	NA	NA	NA
CTCF		144/1504	0.933	85/1058	0.999	NA	NA	1530/21237	Error	2/35	0.9	NA	NA		236/1504	0.995	151/1058	0.999	NA	NA	2633/21237	Error	4/35	0.9	NA	NA		394/1504	0.91	238/1058	0.999	NA	NA	4182/21237	Error	5/35	0.98	NA	NA
CUX1		223/2406	0.994	NA	NA	58/463	0.109	886/10170	1	NA	NA	NA	NA		390/2406	0.996	NA	NA	88/463	0.318	1502/10170	1	NA	NA	NA	NA		611/2406	0.996	NA	NA	115/463	0.923	2192/10170	-	NA	NA	NA	NA
CUX2		NA	NA	NA	NA	NA	NA	NA	NA	NA	NA	NA	NA		NA	NA	NA	NA	NA	NA	NA	NA	NA	NA	NA	NA		NA	NA	NA	NA	NA	NA	NA	NA	NA	NA	NA	NA
DEAF1		NA	NA	NA	NA	NA	NA	NA	NA	NA	NA	NA	NA		NA	NA	NA	NA	NA	NA	NA	NA	NA	NA	NA	NA		NA	NA	NA	NA	NA	NA	NA	NA	NA	NA	NA	NA
DLX1		NA	NA	NA	NA	NA	NA	NA	NA	NA	NA	NA	NA		NA	NA	NA	NA	NA	NA	NA	NA	NA	NA	NA	NA		NA	NA	NA	NA	NA	NA	NA	NA	NA	NA	NA	NA
DLX2		NA	NA	NA	NA	NA	NA	NA	NA	NA	NA	NA	NA		NA	NA	NA	NA	NA	NA	NA	NA	NA	NA	NA	NA		NA	NA	NA	NA	NA	NA	NA	NA	NA	NA	NA	NA
DLX3		NA	NA	NA	NA	NA	NA	NA	NA	NA	NA	NA	NA		NA	NA	NA	NA	NA	NA	NA	NA	NA	NA	NA	NA		NA	NA	NA	NA	NA	NA	NA	NA	NA	NA	NA	NA
DLX6		NA	NA	NA	NA	NA	NA	NA	NA	NA	NA	NA	NA		NA	NA	NA	NA	NA	NA	NA	NA	NA	NA	NA	NA		NA	NA	NA	NA	NA	NA	NA	NA	NA	NA	NA	NA
EBF3		NA	NA	NA	NA	NA	NA	NA	NA	NA	NA	NA	NA		NA	NA	NA	NA	NA	NA	NA	NA	NA	NA	NA	NA		NA	NA	NA	NA	NA	NA	NA	NA	NA	NA	NA	NA
EGR2		NA	NA	NA	NA	20/190	0.56	NA	NA	NA	NA	NA	NA		NA	NA	NA	NA	20/190	0.56	NA	NA	NA	NA	NA	NA		NA	NA	NA	NA	20/190	0.56	NA	NA	NA	NA	NA	NA
EN2		NA	NA	NA	NA	NA	NA	NA	NA	NA	NA	NA	NA		NA	NA	NA	NA	NA	NA	NA	NA	NA	NA	NA	NA		NA	NA	NA	NA	NA	NA	NA	NA	NA	NA	NA	NA
ERG		280/3083	0.999	NA	NA	NA	NA	NA	NA	NA	NA	NA	NA		473/3083	0.999	NA	NA	NA	NA	NA	NA	NA	NA	NA	NA		742/3083	0.999	NA	NA	NA	NA	NA	NA	NA	NA	NA	NA
ESR1		234/2253	0.692	2/25	0.763	63/465	0.027	161/1791	0.994	107/1503	0.999	NA	NA		420/2253	0.235	4/25	0.687	86/465	0.426	239/1791	0.999	204/1503	0.999	NA	NA		611/2253	0.73	7/25	0.559	119/465	0.854	375/1791	0.999	345/1506	0.999	NA	NA
ESR2		36/419	0.933	7/36	0.083	NA	NA	NA	NA	3/80	0.993	4/49	0.782		76/419	0.508	6/36	0.655	NA	NA	NA	NA	12/80	0.804	12/49	0.162		99/419	0.973	14/36	0.095	NA	NA	NA	NA	16/80	0.955	12/49	0.738
ESRRB		149/1381	0.453	46/353	0.088	NA	NA	NA	NA	3/55	0.942	NA	NA		228/1381	0.949	65/353	0.457	NA	NA	NA	NA	8/55	0.802	NA	NA		376/1381	0.648	88/353	0.887	NA	NA	NA	NA	12/55	0.869	NA	NA
FEZF2		NA	NA	NA	NA	NA	NA	NA	NA	NA	NA	NA	NA		NA	NA	NA	NA	NA	NA	NA	NA	NA	NA	NA	NA		NA	NA	NA	NA	NA	NA	NA	NA	NA	NA	NA	NA
FOXG1		NA	NA	NA	NA	NA	NA	NA	NA	NA	NA	NA	NA		NA	NA	NA	NA	NA	NA	NA	NA	NA	NA	NA	NA		NA	NA	NA	NA	NA	NA	NA	NA	NA	NA	NA	NA
FOXP1		370/3720	0.953	NA	NA	NA	NA	NA	NA	NA	NA	NA	NA		623/3720	0.993	NA	NA	NA	NA	NA	NA	NA	NA	NA	NA		877/3720	0.999	NA	NA	NA	NA	NA	NA	NA	NA	NA	NA
FOXP2		178/1805	0.9	NA	NA	NA	NA	1059/11066	0.999	NA	NA	NA	NA		302/1805	0.948	NA	NA	NA	NA	1794/11066	1	NA	NA	NA	NA		432/1805	0.999	NA	NA	NA	NA	2626/11066	-	NA	NA	NA	NA
GLIS1		NA	NA	NA	NA	NA	NA	NA	NA	NA	NA	NA	NA		NA	NA	NA	NA	NA	NA	NA	NA	NA	NA	NA	NA		NA	NA	NA	NA	NA	NA	NA	NA	NA	NA	NA	NA
GTF2I		NA	NA	NA	NA	NA	NA	NA	NA	NA	NA	18/235	0.952		NA	NA	NA	NA	NA	NA	NA	NA	NA	NA	40/235	0.69		NA	NA	NA	NA	NA	NA	NA	NA	NA	NA	53/235	0.968
HIVEP3		NA	NA	NA	NA	NA	NA	NA	NA	NA	NA	NA	NA		NA	NA	NA	NA	NA	NA	NA	NA	NA	NA	NA	NA		NA	NA	NA	NA	NA	NA	NA	NA	NA	NA	NA	NA
HOXB1		NA	NA	NA	NA	NA	NA	NA	NA	NA	NA	NA	NA		NA	NA	NA	NA	NA	NA	NA	NA	NA	NA	NA	NA		NA	NA	NA	NA	NA	NA	NA	NA	NA	NA	NA	NA
KDM5B		463/3555	2.06e-07	NA	NA	NA	NA	1203/14173	1	NA	NA	NA	NA		725/3555	2.9e-05	NA	NA	NA	NA	2053/14173	1	NA	NA	NA	NA		932/3555	0.985	NA	NA	NA	NA	3167/14173	1	NA	NA	NA	NA
KLF16		NA	NA	NA	NA	NA	NA	NA	NA	NA	NA	NA	NA		NA	NA	NA	NA	NA	NA	NA	NA	NA	NA	NA	NA		NA	NA	NA	NA	NA	NA	NA	NA	NA	NA	NA	NA
KMT2A		NA	NA	NA	NA	NA	NA	NA	NA	NA	NA	NA	NA		NA	NA	NA	NA	NA	NA	NA	NA	NA	NA	NA	NA		NA	NA	NA	NA	NA	NA	NA	NA	NA	NA	NA	NA
LMX1B		NA	NA	NA	NA	NA	NA	NA	NA	NA	NA	NA	NA		NA	NA	NA	NA	NA	NA	NA	NA	NA	NA	NA	NA		NA	NA	NA	NA	NA	NA	NA	NA	NA	NA	NA	NA
MBD1		NA	NA	NA	NA	NA	NA	NA	NA	NA	NA	NA	NA		NA	NA	NA	NA	NA	NA	NA	NA	NA	NA	NA	NA		NA	NA	NA	NA	NA	NA	NA	NA	NA	NA	NA	NA
MBD3		NA	NA	NA	NA	NA	NA	NA	NA	NA	NA	NA	NA		NA	NA	NA	NA	NA	NA	NA	NA	NA	NA	NA	NA		NA	NA	NA	NA	NA	NA	NA	NA	NA	NA	NA	NA
MBD4		NA	NA	NA	NA	NA	NA	588/6345	0.999	NA	NA	NA	NA		NA	NA	NA	NA	NA	NA	954/6345	0.999	NA	NA	NA	NA		NA	NA	NA	NA	NA	NA	1454/6345	-	NA	NA	NA	NA
MBD6		NA	NA	NA	NA	NA	NA	NA	NA	NA	NA	NA	NA		NA	NA	NA	NA	NA	NA	NA	NA	NA	NA	NA	NA		NA	NA	NA	NA	NA	NA	NA	NA	NA	NA	NA	NA
MECP2		NA	NA	NA	NA	NA	NA	NA	NA	NA	NA	NA	NA		NA	NA	NA	NA	NA	NA	NA	NA	NA	NA	NA	NA		NA	NA	NA	NA	NA	NA	NA	NA	NA	NA	NA	NA
MEF2C		NA	NA	NA	NA	NA	NA	80/954	0.993	NA	NA	NA	NA		NA	NA	NA	NA	NA	NA	143/954	0.996	NA	NA	NA	NA		NA	NA	NA	NA	NA	NA	221/954	0.999	NA	NA	NA	NA
MEIS2		NA	NA	NA	NA	NA	NA	NA	NA	NA	NA	NA	NA		NA	NA	NA	NA	NA	NA	NA	NA	NA	NA	NA	NA		NA	NA	NA	NA	NA	NA	NA	NA	NA	NA	NA	NA
MNT		NA	NA	NA	NA	NA	NA	NA	NA	NA	NA	NA	NA		NA	NA	NA	NA	NA	NA	NA	NA	NA	NA	NA	NA		NA	NA	NA	NA	NA	NA	NA	NA	NA	NA	NA	NA
MTF1		NA	NA	NA	NA	25/252	0.68	NA	NA	NA	NA	144/1431	0.794		NA	NA	NA	NA	NA	NA	NA	NA	NA	NA	259/1431	0.504		NA	NA	NA	NA	47/252	0.999	NA	NA	NA	NA	347/1431	0.999
MYT1L		NA	NA	NA	NA	NA	NA	NA	NA	NA	NA	NA	NA		NA	NA	NA	NA	NA	NA	NA	NA	NA	NA	NA	NA		NA	NA	NA	NA	NA	NA	NA	NA	NA	NA	NA	NA
NFE2L3		NA	NA	NA	NA	NA	NA	NA	NA	NA	NA	NA	NA		NA	NA	NA	NA	NA	NA	NA	NA	NA	NA	NA	NA		NA	NA	NA	NA	NA	NA	NA	NA	NA	NA	NA	NA
NFIA		NA	NA	NA	NA	NA	NA	NA	NA	NA	NA	103/1404	0.999		NA	NA	NA	NA	NA	NA	NA	NA	142/1065	0.999	191/1404	0.999		NA	NA	NA	NA	NA	NA	NA	NA	NA	NA	310/1404	0.999
NFIB		NA	NA	NA	NA	NA	NA	NA	NA	NA	NA	NA	NA		NA	NA	NA	NA	NA	NA	NA	NA	NA	NA	NA	NA		NA	NA	NA	NA	NA	NA	NA	NA	NA	NA	NA	NA
NPAS2		NA	NA	NA	NA	NA	NA	NA	NA	NA	NA	NA	NA		NA	NA	NA	NA	NA	NA	NA	NA	NA	NA	NA	NA		NA	NA	NA	NA	NA	NA	NA	NA	NA	NA	NA	NA
NR1D1		NA	NA	NA	NA	NA	NA	NA	NA	NA	NA	NA	NA		NA	NA	NA	NA	NA	NA	NA	NA	NA	NA	NA	NA		NA	NA	NA	NA	NA	NA	NA	NA	NA	NA	NA	NA
NR1H2		NA	NA	NA	NA	NA	NA	NA	NA	NA	NA	NA	NA		NA	NA	NA	NA	NA	NA	NA	NA	NA	NA	NA	NA		NA	NA	NA	NA	NA	NA	NA	NA	NA	NA	NA	NA
NR2F1		NA	NA	2/34	0.891	NA	NA	NA	NA	100/1065	0.929	83/831	0.759		NA	NA	5/34	0.762	NA	NA	NA	NA	NA	NA	120/831	0.998		NA	NA	9/34	0.624	NA	NA	NA	NA	239/1065	0.999	185/831	0.999
NR3C2		NA	NA	NA	NA	NA	NA	NA	NA	NA	NA	NA	NA		NA	NA	NA	NA	NA	NA	NA	NA	NA	NA	NA	NA		NA	NA	NA	NA	NA	NA	NA	NA	NA	NA	NA	NA
NR4A2		NA	NA	NA	NA	NA	NA	NA	NA	NA	NA	NA	NA		NA	NA	NA	NA	NA	NA	NA	NA	NA	NA	NA	NA		NA	NA	NA	NA	NA	NA	NA	NA	NA	NA	NA	NA
OTX1		NA	NA	1/1	0.107	NA	NA	NA	NA	NA	NA	NA	NA		NA	NA	0/1	1	NA	NA	NA	NA	NA	NA	NA	NA		NA	NA	1/1	0.276	NA	NA	NA	NA	NA	NA	NA	NA
PAX5		NA	NA	NA	NA	20/161	0.268	1105/12421	1	0/5	1	NA	NA		NA	NA	NA	NA	33/161	0.24	1853/12421	1	0/5	1	NA	NA		NA	NA	NA	NA	33/161	0.985	2845/12421	-	1/5	0.801	NA	NA
PBX1		NA	NA	NA	NA	NA	NA	NA	NA	NA	NA	NA	NA		NA	NA	NA	NA	NA	NA	NA	NA	NA	NA	NA	NA		NA	NA	NA	NA	NA	NA	NA	NA	NA	NA	NA	NA
PHF21A		NA	NA	NA	NA	NA	NA	NA	NA	NA	NA	NA	NA		NA	NA	NA	NA	NA	NA	NA	NA	NA	NA	NA	NA		NA	NA	NA	NA	NA	NA	NA	NA	NA	NA	NA	NA
PITX1		NA	NA	0/1	1	NA	NA	NA	NA	NA	NA	110/1440	0.999		NA	NA	0/1	1	NA	NA	NA	NA	NA	NA	205/1440	0.999		NA	NA	0/1	1	NA	NA	NA	NA	NA	NA	325/1440	0.999
POU3F2		137/1562	0.996	1/4	0.363	64/544	0.217	NA	NA	NA	NA	NA	NA		244/1562	0.997	0/4	1	95/544	0.666	NA	NA	NA	NA	NA	NA		365/1562	0.999	0/4	1	126/544	0.993	NA	NA	NA	NA	NA	NA
PRR12		NA	NA	NA	NA	NA	NA	NA	NA	NA	NA	NA	NA		NA	NA	NA	NA	NA	NA	NA	NA	NA	NA	NA	NA		NA	NA	NA	NA	NA	NA	NA	NA	NA	NA	NA	NA
RFX3		NA	NA	NA	NA	NA	NA	NA	NA	NA	NA	NA	NA		NA	NA	NA	NA	NA	NA	NA	NA	NA	NA	NA	NA		NA	NA	NA	NA	NA	NA	NA	NA	NA	NA	NA	NA
RHOXF1		NA	NA	NA	NA	NA	NA	NA	NA	NA	NA	NA	NA		NA	NA	NA	NA	NA	NA	NA	NA	NA	NA	NA	NA		NA	NA	NA	NA	NA	NA	NA	NA	NA	NA	NA	NA
SATB2		NA	NA	NA	NA	NA	NA	NA	NA	NA	NA	NA	NA		NA	NA	NA	NA	NA	NA	NA	NA	NA	NA	NA	NA		NA	NA	NA	NA	NA	NA	NA	NA	NA	NA	NA	NA
SETBP1		NA	NA	NA	NA	NA	NA	NA	NA	NA	NA	NA	NA		NA	NA	NA	NA	NA	NA	NA	NA	NA	NA	NA	NA		NA	NA	NA	NA	NA	NA	NA	NA	NA	NA	NA	NA
SETDB1		366/3650	0.929	NA	NA	NA	NA	822/9133	0.999	NA	NA	NA	NA		625/3650	0.96	NA	NA	NA	NA	1369/9133	1	NA	NA	NA	NA		898/3650	0.999	NA	NA	NA	NA	2103/9133	-	NA	NA	NA	NA
SETDB2		NA	NA	NA	NA	NA	NA	NA	NA	NA	NA	NA	NA		NA	NA	NA	NA	NA	NA	NA	NA	NA	NA	NA	NA		NA	NA	NA	NA	NA	NA	NA	NA	NA	NA	NA	NA
SHOX		NA	NA	NA	NA	NA	NA	NA	NA	NA	NA	NA	NA		NA	NA	NA	NA	NA	NA	NA	NA	NA	NA	NA	NA		NA	NA	NA	NA	NA	NA	NA	NA	NA	NA	NA	NA
SMAD4		493/4430	0.125	3/9	0.062	26/233	0.435	NA	NA	NA	NA	338/2904	0.033		775/4430	0.89	3/6	0.077	45/233	0.337	NA	NA	NA	NA	553/2904	0.072		1140/4430	0.999	2/9	0.758	47/233	0.997	NA	NA	NA	NA	703/2904	0.999
SOX5		NA	NA	2/14	0.449	45/258	0.000616	NA	NA	48/555	0.953	NA	NA		NA	NA	2/14	0.749	59/258	0.029	NA	NA	72/555	0.999	NA	NA		NA	NA	2/14	0.931	63/258	0.892	NA	NA	136/555	0.959	NA	NA
SPEN		NA	NA	NA	NA	NA	NA	NA	NA	NA	NA	NA	NA		NA	NA	NA	NA	NA	NA	NA	NA	NA	NA	NA	NA		NA	NA	NA	NA	NA	NA	NA	NA	NA	NA	NA	NA
SRCAP		NA	NA	NA	NA	NA	NA	NA	NA	NA	NA	NA	NA		NA	NA	NA	NA	NA	NA	NA	NA	NA	NA	NA	NA		NA	NA	NA	NA	NA	NA	NA	NA	NA	NA	NA	NA
STAT1		61/643	0.855	18/179	0.641	45/368	0.184	1053/11670	1	142/1660	0.999	5/49	0.61		101/643	0.952	24/179	0.962	59/368	0.865	1782/11670	1	242/1660	0.999	6/49	0.899		150/643	0.995	41/179	0.936	83/368	0.989	2773/11670	-	380/1660	0.999	10/49	0.905
TBR1		NA	NA	NA	NA	NA	NA	NA	NA	NA	NA	NA	NA		NA	NA	NA	NA	NA	NA	NA	NA	NA	NA	NA	NA		NA	NA	NA	NA	NA	NA	NA	NA	NA	NA	NA	NA
TBX1		NA	NA	NA	NA	NA	NA	NA	NA	NA	NA	NA	NA		NA	NA	NA	NA	NA	NA	NA	NA	NA	NA	NA	NA		NA	NA	NA	NA	NA	NA	NA	NA	NA	NA	NA	NA
TCF20		NA	NA	NA	NA	NA	NA	NA	NA	NA	NA	NA	NA		NA	NA	NA	NA	NA	NA	NA	NA	NA	NA	NA	NA		NA	NA	NA	NA	NA	NA	NA	NA	NA	NA	NA	NA
TCF4		412/4014	0.84	44/553	0.988	59/469	0.101	NA	NA	NA	NA	334/4183	0.999		753/4014	0.101	86/553	0.95	79/469	0.777	NA	NA	NA	NA	583/4183	0.999		1002/4014	0.999	126/553	0.996	111/469	0.978	NA	NA	NA	NA	977/4183	0.999
TCF7L2		54/565	0.826	NA	NA	NA	NA	1077/11933	1	NA	NA	NA	NA		107/565	0.311	NA	NA	NA	NA	1830/11933	1	NA	NA	NA	NA		175/565	0.04	NA	NA	NA	NA	2802/11933	-	NA	NA	NA	NA
TERF2		NA	NA	NA	NA	NA	NA	NA	NA	NA	NA	NA	NA		NA	NA	NA	NA	NA	NA	NA	NA	NA	NA	NA	NA		NA	NA	NA	NA	NA	NA	NA	NA	NA	NA	NA	NA
TET2		NA	NA	NA	NA	NA	NA	NA	NA	NA	NA	NA	NA		NA	NA	NA	NA	NA	NA	NA	NA	NA	NA	NA	NA		NA	NA	NA	NA	NA	NA	NA	NA	NA	NA	NA	NA
THRA		23/174	0.165	NA	NA	NA	NA	NA	NA	NA	NA	36/269	0.09		32/174	0.488	NA	NA	NA	NA	NA	NA	NA	NA	39/269	0.95		50/174	0.4	NA	NA	NA	NA	NA	NA	NA	NA	65/269	0.913
TSHZ3		NA	NA	NA	NA	NA	NA	NA	NA	NA	NA	NA	NA		NA	NA	NA	NA	NA	NA	NA	NA	NA	NA	NA	NA		NA	NA	NA	NA	NA	NA	NA	NA	NA	NA	NA	NA
VDR		238/2570	0.995	0/2	1	NA	NA	NA	NA	NA	NA	7/86	0.824		379/2570	0.999	0/2	1	NA	NA	NA	NA	NA	NA	13/86	0.802		629/2570	0.999	0/2	1	NA	NA	NA	NA	NA	NA	12/86	0.999
YY1		260/2488	0.66	1000/12327	1	97/744	0.02	1357/15765	error	437/5917	1	151/1602	0.961		402/2488	0.997	1734/12327	1	149/744	0.087	2332/15765	Error	740/5917	1	263/1602	0.97		598/2488	0.999	2642/12327	-	180/744	0.986	3569/15765	1	1151/5917	-	391/1602	0.999
ZBTB16		NA	NA	NA	NA	NA	NA	NA	NA	NA	NA	135/1558	0.997		NA	NA	NA	NA	NA	NA	NA	NA	NA	NA	204/1558	0.999		NA	NA	NA	NA	NA	NA	NA	NA	NA	NA	326/1558	0.999
ZBTB20		NA	NA	NA	NA	NA	NA	NA	NA	NA	NA	NA	NA		NA	NA	NA	NA	NA	NA	NA	NA	NA	NA	NA	NA		NA	NA	NA	NA	NA	NA	NA	NA	NA	NA	NA	NA
ZNF18		NA	NA	NA	NA	NA	NA	NA	NA	NA	NA	NA	NA		NA	NA	NA	NA	NA	NA	NA	NA	NA	NA	NA	NA		NA	NA	NA	NA	NA	NA	NA	NA	NA	NA	NA	NA
ZNF292		NA	NA	NA	NA	NA	NA	NA	NA	NA	NA	NA	NA		NA	NA	NA	NA	NA	NA	NA	NA	NA	NA	NA	NA		NA	NA	NA	NA	NA	NA	NA	NA	NA	NA	NA	NA
ZNF385B		NA	NA	NA	NA	NA	NA	NA	NA	NA	NA	NA	NA		NA	NA	NA	NA	NA	NA	NA	NA	NA	NA	NA	NA		NA	NA	NA	NA	NA	NA	NA	NA	NA	NA	NA	NA
ZNF462		NA	NA	NA	NA	NA	NA	NA	NA	NA	NA	NA	NA		NA	NA	NA	NA	NA	NA	NA	NA	NA	NA	NA	NA		NA	NA	NA	NA	NA	NA	NA	NA	NA	NA	NA	NA
ZNF517		NA	NA	NA	NA	NA	NA	NA	NA	NA	NA	NA	NA		NA	NA	NA	NA	NA	NA	NA	NA	NA	NA	NA	NA		NA	NA	NA	NA	NA	NA	NA	NA	NA	NA	NA	NA
ZNF548		NA	NA	NA	NA	NA	NA	NA	NA	NA	NA	NA	NA		NA	NA	NA	NA	NA	NA	NA	NA	NA	NA	NA	NA		NA	NA	NA	NA	NA	NA	NA	NA	NA	NA	NA	NA
ZNF559		NA	NA	NA	NA	NA	NA	NA	NA	NA	NA	NA	NA		NA	NA	NA	NA	NA	NA	NA	NA	NA	NA	NA	NA		NA	NA	NA	NA	NA	NA	NA	NA	NA	NA	NA	NA
ZNF626		NA	NA	NA	NA	NA	NA	NA	NA	NA	NA	NA	NA		NA	NA	NA	NA	NA	NA	NA	NA	NA	NA	NA	NA		NA	NA	NA	NA	NA	NA	NA	NA	NA	NA	NA	NA
ZNF713		NA	NA	NA	NA	NA	NA	NA	NA	NA	NA	NA	NA		NA	NA	NA	NA	NA	NA	NA	NA	NA	NA	NA	NA		NA	NA	NA	NA	NA	NA	NA	NA	NA	NA	NA	NA
ZNF774		NA	NA	NA	NA	NA	NA	NA	NA	NA	NA	NA	NA		NA	NA	NA	NA	NA	NA	NA	NA	NA	NA	NA	NA		NA	NA	NA	NA	NA	NA	NA	NA	NA	NA	NA	NA
ZNF8		NA	NA	NA	NA	NA	NA	NA	NA	NA	NA	NA	NA		NA	NA	NA	NA	NA	NA	NA	NA	NA	NA	NA	NA		NA	NA	NA	NA	NA	NA	NA	NA	NA	NA	NA	NA
ZNF804A		NA	NA	NA	NA	NA	NA	NA	NA	NA	NA	NA	NA		NA	NA	NA	NA	NA	NA	NA	NA	NA	NA	NA	NA		NA	NA	NA	NA	NA	NA	NA	NA	NA	NA	NA	NA
ZNF827		NA	NA	NA	NA	NA	NA	NA	NA	NA	NA	NA	NA		NA	NA	NA	NA	NA	NA	NA	NA	NA	NA	NA	NA		NA	NA	NA	NA	NA	NA	NA	NA	NA	NA	NA	NA
